# Supplementary material for: Shortcut barcoding and early pooling for scalable multiplex single-cell reduced-representation CpG methylation sequencing at single nucleotide resolution
Source: Nucleic Acids Res. 2023 Oct 23;51(21):e108. doi: 10.1093/nar/gkad892 (PMC10681715; doi:10.1093/nar/gkad892)
Supplement: gkad892_Supplemental_Files [file gkad892_supplemental_files.zip › Supplementary Table.xlsx]

## Sheet: STable1
Supplementary Table 1. Overview of 96 adapter barcodes
msRRBS Adapter	Long strand	Long strand in IDT ordering format (5' -> 3')	Inline Barcode	Short strand	Short strand in IDT ordering format (5' -> 3')
1	AdBcL1	AAG TAG GTA T/iMe-dC/iMe-dC/ GTG AGT GGT G [6 bases barcode]	AAGAAT	AdBcS1	CG [6 bases barcode (Reverse complementation)] CACCA/3Amino/
2	AdBcL2	AAG TAG GTA T/iMe-dC/iMe-dC/ GTG AGT GGT G [6 bases barcode]	TAAGTA	AdBcS2	CG [6 bases barcode (Reverse complementation)] CACCA/3Amino/
3	AdBcL3	AAG TAG GTA T/iMe-dC/iMe-dC/ GTG AGT GGT G [6 bases barcode]	AGTTAT	AdBcS3	CG [6 bases barcode (Reverse complementation)] CACCA/3Amino/
4	AdBcL4	AAG TAG GTA T/iMe-dC/iMe-dC/ GTG AGT GGT G [6 bases barcode]	TAATGT	AdBcS4	CG [6 bases barcode (Reverse complementation)] CACCA/3Amino/
5	AdBcL5	AAG TAG GTA T/iMe-dC/iMe-dC/ GTG AGT GGT G [6 bases barcode]	TTAGAA	AdBcS5	CG [6 bases barcode (Reverse complementation)] CACCA/3Amino/
6	AdBcL6	AAG TAG GTA T/iMe-dC/iMe-dC/ GTG AGT GGT G [6 bases barcode]	ATGTAA	AdBcS6	CG [6 bases barcode (Reverse complementation)] CACCA/3Amino/
7	AdBcL7	AAG TAG GTA T/iMe-dC/iMe-dC/ GTG AGT GGT G [6 bases barcode]	ATGTAA	AdBcS7	CG [6 bases barcode (Reverse complementation)] CACCA/3Amino/
8	AdBcL8	AAG TAG GTA T/iMe-dC/iMe-dC/ GTG AGT GGT G [6 bases barcode]	ATAGTT	AdBcS8	CG [6 bases barcode (Reverse complementation)] CACCA/3Amino/
9	AdBcL9	AAG TAG GTA T/iMe-dC/iMe-dC/ GTG AGT GGT G [6 bases barcode]	AAGTTA	AdBcS9	CG [6 bases barcode (Reverse complementation)] CACCA/3Amino/
10	AdBcL10	AAG TAG GTA T/iMe-dC/iMe-dC/ GTG AGT GGT G [6 bases barcode]	TATGAT	AdBcS10	CG [6 bases barcode (Reverse complementation)] CACCA/3Amino/
11	AdBcL11	AAG TAG GTA T/iMe-dC/iMe-dC/ GTG AGT GGT G [6 bases barcode]	AGAATA	AdBcS11	CG [6 bases barcode (Reverse complementation)] CACCA/3Amino/
12	AdBcL12	AAG TAG GTA T/iMe-dC/iMe-dC/ GTG AGT GGT G [6 bases barcode]	TATAGA	AdBcS12	CG [6 bases barcode (Reverse complementation)] CACCA/3Amino/
13	AdBcL13	AAG TAG GTA T/iMe-dC/iMe-dC/ GTG AGT GGT G [6 bases barcode]	TTGATT	AdBcS13	CG [6 bases barcode (Reverse complementation)] CACCA/3Amino/
14	AdBcL14	AAG TAG GTA T/iMe-dC/iMe-dC/ GTG AGT GGT G [6 bases barcode]	TTTGAT	AdBcS14	CG [6 bases barcode (Reverse complementation)] CACCA/3Amino/
15	AdBcL15	AAG TAG GTA T/iMe-dC/iMe-dC/ GTG AGT GGT G [6 bases barcode]	TGATAT	AdBcS15	CG [6 bases barcode (Reverse complementation)] CACCA/3Amino/
16	AdBcL16	AAG TAG GTA T/iMe-dC/iMe-dC/ GTG AGT GGT G [6 bases barcode]	TATGAA	AdBcS16	CG [6 bases barcode (Reverse complementation)] CACCA/3Amino/
17	AdBcL17	AAG TAG GTA T/iMe-dC/iMe-dC/ GTG AGT GGT G [6 bases barcode]	AGTGAG	AdBcS17	CG [6 bases barcode (Reverse complementation)] CACCA/3Amino/
18	AdBcL18	AAG TAG GTA T/iMe-dC/iMe-dC/ GTG AGT GGT G [6 bases barcode]	ATTGAG	AdBcS18	CG [6 bases barcode (Reverse complementation)] CACCA/3Amino/
19	AdBcL19	AAG TAG GTA T/iMe-dC/iMe-dC/ GTG AGT GGT G [6 bases barcode]	AGAGTG	AdBcS19	CG [6 bases barcode (Reverse complementation)] CACCA/3Amino/
20	AdBcL20	AAG TAG GTA T/iMe-dC/iMe-dC/ GTG AGT GGT G [6 bases barcode]	TTGAGG	AdBcS20	CG [6 bases barcode (Reverse complementation)] CACCA/3Amino/
21	AdBcL21	AAG TAG GTA T/iMe-dC/iMe-dC/ GTG AGT GGT G [6 bases barcode]	AGGATT	AdBcS21	CG [6 bases barcode (Reverse complementation)] CACCA/3Amino/
22	AdBcL22	AAG TAG GTA T/iMe-dC/iMe-dC/ GTG AGT GGT G [6 bases barcode]	TAGTAT	AdBcS22	CG [6 bases barcode (Reverse complementation)] CACCA/3Amino/
23	AdBcL23	AAG TAG GTA T/iMe-dC/iMe-dC/ GTG AGT GGT G [6 bases barcode]	TGTAAT	AdBcS23	CG [6 bases barcode (Reverse complementation)] CACCA/3Amino/
24	AdBcL24	AAG TAG GTA T/iMe-dC/iMe-dC/ GTG AGT GGT G [6 bases barcode]	TGAGTT	AdBcS24	CG [6 bases barcode (Reverse complementation)] CACCA/3Amino/
25	AdBcL25	AAG TAG GTA T/iMe-dC/iMe-dC/ GTG AGT GGT G [6 bases barcode]	TGGAGA	AdBcS25	CG [6 bases barcode (Reverse complementation)] CACCA/3Amino/
26	AdBcL26	AAG TAG GTA T/iMe-dC/iMe-dC/ GTG AGT GGT G [6 bases barcode]	TGATTG	AdBcS26	CG [6 bases barcode (Reverse complementation)] CACCA/3Amino/
27	AdBcL27	AAG TAG GTA T/iMe-dC/iMe-dC/ GTG AGT GGT G [6 bases barcode]	TGTTGA	AdBcS27	CG [6 bases barcode (Reverse complementation)] CACCA/3Amino/
28	AdBcL28	AAG TAG GTA T/iMe-dC/iMe-dC/ GTG AGT GGT G [6 bases barcode]	GTATGA	AdBcS28	CG [6 bases barcode (Reverse complementation)] CACCA/3Amino/
29	AdBcL29	AAG TAG GTA T/iMe-dC/iMe-dC/ GTG AGT GGT G [6 bases barcode]	TGGATG	AdBcS29	CG [6 bases barcode (Reverse complementation)] CACCA/3Amino/
30	AdBcL30	AAG TAG GTA T/iMe-dC/iMe-dC/ GTG AGT GGT G [6 bases barcode]	TTGTGA	AdBcS30	CG [6 bases barcode (Reverse complementation)] CACCA/3Amino/
31	AdBcL31	AAG TAG GTA T/iMe-dC/iMe-dC/ GTG AGT GGT G [6 bases barcode]	GTAGTA	AdBcS31	CG [6 bases barcode (Reverse complementation)] CACCA/3Amino/
32	AdBcL32	AAG TAG GTA T/iMe-dC/iMe-dC/ GTG AGT GGT G [6 bases barcode]	AAGTGT	AdBcS32	CG [6 bases barcode (Reverse complementation)] CACCA/3Amino/
33	AdBcL33	AAG TAG GTA T/iMe-dC/iMe-dC/ GTG AGT GGT G [6 bases barcode]	GGTTAA	AdBcS33	CG [6 bases barcode (Reverse complementation)] CACCA/3Amino/
34	AdBcL34	AAG TAG GTA T/iMe-dC/iMe-dC/ GTG AGT GGT G [6 bases barcode]	AGTATG	AdBcS34	CG [6 bases barcode (Reverse complementation)] CACCA/3Amino/
35	AdBcL35	AAG TAG GTA T/iMe-dC/iMe-dC/ GTG AGT GGT G [6 bases barcode]	AGATAG	AdBcS35	CG [6 bases barcode (Reverse complementation)] CACCA/3Amino/
36	AdBcL36	AAG TAG GTA T/iMe-dC/iMe-dC/ GTG AGT GGT G [6 bases barcode]	AGAGAT	AdBcS36	CG [6 bases barcode (Reverse complementation)] CACCA/3Amino/
37	AdBcL37	AAG TAG GTA T/iMe-dC/iMe-dC/ GTG AGT GGT G [6 bases barcode]	ATAGAG	AdBcS37	CG [6 bases barcode (Reverse complementation)] CACCA/3Amino/
38	AdBcL38	AAG TAG GTA T/iMe-dC/iMe-dC/ GTG AGT GGT G [6 bases barcode]	ATAAGA	AdBcS38	CG [6 bases barcode (Reverse complementation)] CACCA/3Amino/
39	AdBcL39	AAG TAG GTA T/iMe-dC/iMe-dC/ GTG AGT GGT G [6 bases barcode]	ATAATG	AdBcS39	CG [6 bases barcode (Reverse complementation)] CACCA/3Amino/
40	AdBcL40	AAG TAG GTA T/iMe-dC/iMe-dC/ GTG AGT GGT G [6 bases barcode]	TGTAGG	AdBcS40	CG [6 bases barcode (Reverse complementation)] CACCA/3Amino/
41	AdBcL41	AAG TAG GTA T/iMe-dC/iMe-dC/ GTG AGT GGT G [6 bases barcode]	TAGAAG	AdBcS41	CG [6 bases barcode (Reverse complementation)] CACCA/3Amino/
42	AdBcL42	AAG TAG GTA T/iMe-dC/iMe-dC/ GTG AGT GGT G [6 bases barcode]	TGAGAG	AdBcS42	CG [6 bases barcode (Reverse complementation)] CACCA/3Amino/
43	AdBcL43	AAG TAG GTA T/iMe-dC/iMe-dC/ GTG AGT GGT G [6 bases barcode]	TAGAGT	AdBcS43	CG [6 bases barcode (Reverse complementation)] CACCA/3Amino/
44	AdBcL44	AAG TAG GTA T/iMe-dC/iMe-dC/ GTG AGT GGT G [6 bases barcode]	GAGTAA	AdBcS44	CG [6 bases barcode (Reverse complementation)] CACCA/3Amino/
45	AdBcL45	AAG TAG GTA T/iMe-dC/iMe-dC/ GTG AGT GGT G [6 bases barcode]	TAATAG	AdBcS45	CG [6 bases barcode (Reverse complementation)] CACCA/3Amino/
46	AdBcL46	AAG TAG GTA T/iMe-dC/iMe-dC/ GTG AGT GGT G [6 bases barcode]	TATATG	AdBcS46	CG [6 bases barcode (Reverse complementation)] CACCA/3Amino/
47	AdBcL47	AAG TAG GTA T/iMe-dC/iMe-dC/ GTG AGT GGT G [6 bases barcode]	TTAAAG	AdBcS47	CG [6 bases barcode (Reverse complementation)] CACCA/3Amino/
48	AdBcL48	AAG TAG GTA T/iMe-dC/iMe-dC/ GTG AGT GGT G [6 bases barcode]	GAATTG	AdBcS48	CG [6 bases barcode (Reverse complementation)] CACCA/3Amino/
49	AdBcL49	AAG TAG GTA T/iMe-dC/iMe-dC/ GTG AGT GGT G [6 bases barcode]	AGGAGT	AdBcS49	CG [6 bases barcode (Reverse complementation)] CACCA/3Amino/
50	AdBcL50	AAG TAG GTA T/iMe-dC/iMe-dC/ GTG AGT GGT G [6 bases barcode]	AGGATG	AdBcS50	CG [6 bases barcode (Reverse complementation)] CACCA/3Amino/
51	AdBcL51	AAG TAG GTA T/iMe-dC/iMe-dC/ GTG AGT GGT G [6 bases barcode]	AGGTTA	AdBcS51	CG [6 bases barcode (Reverse complementation)] CACCA/3Amino/
52	AdBcL52	AAG TAG GTA T/iMe-dC/iMe-dC/ GTG AGT GGT G [6 bases barcode]	AGGTAA	AdBcS52	CG [6 bases barcode (Reverse complementation)] CACCA/3Amino/
53	AdBcL53	AAG TAG GTA T/iMe-dC/iMe-dC/ GTG AGT GGT G [6 bases barcode]	AGGGTA	AdBcS53	CG [6 bases barcode (Reverse complementation)] CACCA/3Amino/
54	AdBcL54	AAG TAG GTA T/iMe-dC/iMe-dC/ GTG AGT GGT G [6 bases barcode]	AGGGAT	AdBcS54	CG [6 bases barcode (Reverse complementation)] CACCA/3Amino/
55	AdBcL55	AAG TAG GTA T/iMe-dC/iMe-dC/ GTG AGT GGT G [6 bases barcode]	GAGTGG	AdBcS55	CG [6 bases barcode (Reverse complementation)] CACCA/3Amino/
56	AdBcL56	AAG TAG GTA T/iMe-dC/iMe-dC/ GTG AGT GGT G [6 bases barcode]	GAGATA	AdBcS56	CG [6 bases barcode (Reverse complementation)] CACCA/3Amino/
57	AdBcL57	AAG TAG GTA T/iMe-dC/iMe-dC/ GTG AGT GGT G [6 bases barcode]	GAGGTA	AdBcS57	CG [6 bases barcode (Reverse complementation)] CACCA/3Amino/
58	AdBcL58	AAG TAG GTA T/iMe-dC/iMe-dC/ GTG AGT GGT G [6 bases barcode]	GAGAAT	AdBcS58	CG [6 bases barcode (Reverse complementation)] CACCA/3Amino/
59	AdBcL59	AAG TAG GTA T/iMe-dC/iMe-dC/ GTG AGT GGT G [6 bases barcode]	GAGGAT	AdBcS59	CG [6 bases barcode (Reverse complementation)] CACCA/3Amino/
60	AdBcL60	AAG TAG GTA T/iMe-dC/iMe-dC/ GTG AGT GGT G [6 bases barcode]	TGTGAG	AdBcS60	CG [6 bases barcode (Reverse complementation)] CACCA/3Amino/
61	AdBcL61	AAG TAG GTA T/iMe-dC/iMe-dC/ GTG AGT GGT G [6 bases barcode]	TGTGGA	AdBcS61	CG [6 bases barcode (Reverse complementation)] CACCA/3Amino/
62	AdBcL62	AAG TAG GTA T/iMe-dC/iMe-dC/ GTG AGT GGT G [6 bases barcode]	TGTATA	AdBcS62	CG [6 bases barcode (Reverse complementation)] CACCA/3Amino/
63	AdBcL63	AAG TAG GTA T/iMe-dC/iMe-dC/ GTG AGT GGT G [6 bases barcode]	TGTTAG	AdBcS63	CG [6 bases barcode (Reverse complementation)] CACCA/3Amino/
64	AdBcL64	AAG TAG GTA T/iMe-dC/iMe-dC/ GTG AGT GGT G [6 bases barcode]	TGAATG	AdBcS64	CG [6 bases barcode (Reverse complementation)] CACCA/3Amino/
65	AdBcL65	AAG TAG GTA T/iMe-dC/iMe-dC/ GTG AGT GGT G [6 bases barcode]	TGAAGT	AdBcS65	CG [6 bases barcode (Reverse complementation)] CACCA/3Amino/
66	AdBcL66	AAG TAG GTA T/iMe-dC/iMe-dC/ GTG AGT GGT G [6 bases barcode]	TGGTAT	AdBcS66	CG [6 bases barcode (Reverse complementation)] CACCA/3Amino/
67	AdBcL67	AAG TAG GTA T/iMe-dC/iMe-dC/ GTG AGT GGT G [6 bases barcode]	TGGTTA	AdBcS67	CG [6 bases barcode (Reverse complementation)] CACCA/3Amino/
68	AdBcL68	AAG TAG GTA T/iMe-dC/iMe-dC/ GTG AGT GGT G [6 bases barcode]	TGGAAT	AdBcS68	CG [6 bases barcode (Reverse complementation)] CACCA/3Amino/
69	AdBcL69	AAG TAG GTA T/iMe-dC/iMe-dC/ GTG AGT GGT G [6 bases barcode]	TGGATA	AdBcS69	CG [6 bases barcode (Reverse complementation)] CACCA/3Amino/
70	AdBcL70	AAG TAG GTA T/iMe-dC/iMe-dC/ GTG AGT GGT G [6 bases barcode]	AGGAAT	AdBcS70	CG [6 bases barcode (Reverse complementation)] CACCA/3Amino/
71	AdBcL71	AAG TAG GTA T/iMe-dC/iMe-dC/ GTG AGT GGT G [6 bases barcode]	TAGTTG	AdBcS71	CG [6 bases barcode (Reverse complementation)] CACCA/3Amino/
72	AdBcL72	AAG TAG GTA T/iMe-dC/iMe-dC/ GTG AGT GGT G [6 bases barcode]	TAGGTT	AdBcS72	CG [6 bases barcode (Reverse complementation)] CACCA/3Amino/
73	AdBcL73	AAG TAG GTA T/iMe-dC/iMe-dC/ GTG AGT GGT G [6 bases barcode]	TAGGAA	AdBcS73	CG [6 bases barcode (Reverse complementation)] CACCA/3Amino/
74	AdBcL74	AAG TAG GTA T/iMe-dC/iMe-dC/ GTG AGT GGT G [6 bases barcode]	TGAGTG	AdBcS74	CG [6 bases barcode (Reverse complementation)] CACCA/3Amino/
75	AdBcL75	AAG TAG GTA T/iMe-dC/iMe-dC/ GTG AGT GGT G [6 bases barcode]	AATGAA	AdBcS75	CG [6 bases barcode (Reverse complementation)] CACCA/3Amino/
76	AdBcL76	AAG TAG GTA T/iMe-dC/iMe-dC/ GTG AGT GGT G [6 bases barcode]	AAATGG	AdBcS76	CG [6 bases barcode (Reverse complementation)] CACCA/3Amino/
77	AdBcL77	AAG TAG GTA T/iMe-dC/iMe-dC/ GTG AGT GGT G [6 bases barcode]	AAGTTG	AdBcS77	CG [6 bases barcode (Reverse complementation)] CACCA/3Amino/
78	AdBcL78	AAG TAG GTA T/iMe-dC/iMe-dC/ GTG AGT GGT G [6 bases barcode]	GTATAG	AdBcS78	CG [6 bases barcode (Reverse complementation)] CACCA/3Amino/
79	AdBcL79	AAG TAG GTA T/iMe-dC/iMe-dC/ GTG AGT GGT G [6 bases barcode]	ATTATA	AdBcS79	CG [6 bases barcode (Reverse complementation)] CACCA/3Amino/
80	AdBcL80	AAG TAG GTA T/iMe-dC/iMe-dC/ GTG AGT GGT G [6 bases barcode]	ATTAAT	AdBcS80	CG [6 bases barcode (Reverse complementation)] CACCA/3Amino/
81	AdBcL81	AAG TAG GTA T/iMe-dC/iMe-dC/ GTG AGT GGT G [6 bases barcode]	ATTGTA	AdBcS81	CG [6 bases barcode (Reverse complementation)] CACCA/3Amino/
82	AdBcL82	AAG TAG GTA T/iMe-dC/iMe-dC/ GTG AGT GGT G [6 bases barcode]	ATTTAG	AdBcS82	CG [6 bases barcode (Reverse complementation)] CACCA/3Amino/
83	AdBcL83	AAG TAG GTA T/iMe-dC/iMe-dC/ GTG AGT GGT G [6 bases barcode]	ATTTGA	AdBcS83	CG [6 bases barcode (Reverse complementation)] CACCA/3Amino/
84	AdBcL84	AAG TAG GTA T/iMe-dC/iMe-dC/ GTG AGT GGT G [6 bases barcode]	TTTGTA	AdBcS84	CG [6 bases barcode (Reverse complementation)] CACCA/3Amino/
85	AdBcL85	AAG TAG GTA T/iMe-dC/iMe-dC/ GTG AGT GGT G [6 bases barcode]	TTTAGG	AdBcS85	CG [6 bases barcode (Reverse complementation)] CACCA/3Amino/
86	AdBcL86	AAG TAG GTA T/iMe-dC/iMe-dC/ GTG AGT GGT G [6 bases barcode]	TTTGAG	AdBcS86	CG [6 bases barcode (Reverse complementation)] CACCA/3Amino/
87	AdBcL87	AAG TAG GTA T/iMe-dC/iMe-dC/ GTG AGT GGT G [6 bases barcode]	TTTGGA	AdBcS87	CG [6 bases barcode (Reverse complementation)] CACCA/3Amino/
88	AdBcL88	AAG TAG GTA T/iMe-dC/iMe-dC/ GTG AGT GGT G [6 bases barcode]	GAATGA	AdBcS88	CG [6 bases barcode (Reverse complementation)] CACCA/3Amino/
89	AdBcL89	AAG TAG GTA T/iMe-dC/iMe-dC/ GTG AGT GGT G [6 bases barcode]	GAATAG	AdBcS89	CG [6 bases barcode (Reverse complementation)] CACCA/3Amino/
90	AdBcL90	AAG TAG GTA T/iMe-dC/iMe-dC/ GTG AGT GGT G [6 bases barcode]	GAAGAT	AdBcS90	CG [6 bases barcode (Reverse complementation)] CACCA/3Amino/
91	AdBcL91	AAG TAG GTA T/iMe-dC/iMe-dC/ GTG AGT GGT G [6 bases barcode]	GAAGTA	AdBcS91	CG [6 bases barcode (Reverse complementation)] CACCA/3Amino/
92	AdBcL92	AAG TAG GTA T/iMe-dC/iMe-dC/ GTG AGT GGT G [6 bases barcode]	TTAGGA	AdBcS92	CG [6 bases barcode (Reverse complementation)] CACCA/3Amino/
93	AdBcL93	AAG TAG GTA T/iMe-dC/iMe-dC/ GTG AGT GGT G [6 bases barcode]	TTAGAG	AdBcS93	CG [6 bases barcode (Reverse complementation)] CACCA/3Amino/
94	AdBcL94	AAG TAG GTA T/iMe-dC/iMe-dC/ GTG AGT GGT G [6 bases barcode]	ATAGGA	AdBcS94	CG [6 bases barcode (Reverse complementation)] CACCA/3Amino/
95	AdBcL95	AAG TAG GTA T/iMe-dC/iMe-dC/ GTG AGT GGT G [6 bases barcode]	ATATGG	AdBcS95	CG [6 bases barcode (Reverse complementation)] CACCA/3Amino/
96	AdBcL96	AAG TAG GTA T/iMe-dC/iMe-dC/ GTG AGT GGT G [6 bases barcode]	TATAAT	AdBcS96	CG [6 bases barcode (Reverse complementation)] CACCA/3Amino/
	Note: Adapter #1-28 were validated, preferably #1-16, and more preferably #7, #9, #12, #15.

## Sheet: STable2
Supplementary Table 2. Overview of primers used in the study.
Name	﻿sequence (5′–3′)	Index
PreAP	AAGTAGGTATCCGTGAGTGGTG
AdSp1	5Phos/GATCGGAAGAGCACACGTCTGAACTCCAGTCAC
AdSp2	ACACTCTTTCCCTACACGACGCTCTTCCGATC*T
P5	AATGATACGGCGACCACCGAGATCTACACTCTTTCCCTACACGACG*C
P7-1	CAAGCAGAAGACGGCATACGAGAT[6 bases]GTGACTGGAGTTCAGACGTGTGCTCTTCCGATC*T	ATCACG
P7-2	CAAGCAGAAGACGGCATACGAGAT[6 bases]GTGACTGGAGTTCAGACGTGTGCTCTTCCGATC*T	CGATGT
P7-3	CAAGCAGAAGACGGCATACGAGAT[6 bases]GTGACTGGAGTTCAGACGTGTGCTCTTCCGATC*T	TTAGGC
P7-4	CAAGCAGAAGACGGCATACGAGAT[6 bases]GTGACTGGAGTTCAGACGTGTGCTCTTCCGATC*T	TGACCA
P7-5	CAAGCAGAAGACGGCATACGAGAT[6 bases]GTGACTGGAGTTCAGACGTGTGCTCTTCCGATC*T	ACAGTG
P7-6	CAAGCAGAAGACGGCATACGAGAT[6 bases]GTGACTGGAGTTCAGACGTGTGCTCTTCCGATC*T	GCCAAT
P7-7	CAAGCAGAAGACGGCATACGAGAT[6 bases]GTGACTGGAGTTCAGACGTGTGCTCTTCCGATC*T	CAGATC
P7-8	CAAGCAGAAGACGGCATACGAGAT[6 bases]GTGACTGGAGTTCAGACGTGTGCTCTTCCGATC*T	ACTTGA
P7-9	CAAGCAGAAGACGGCATACGAGAT[6 bases]GTGACTGGAGTTCAGACGTGTGCTCTTCCGATC*T	GATCAG
P7-10	CAAGCAGAAGACGGCATACGAGAT[6 bases]GTGACTGGAGTTCAGACGTGTGCTCTTCCGATC*T	TAGCTT
P7-11	CAAGCAGAAGACGGCATACGAGAT[6 bases]GTGACTGGAGTTCAGACGTGTGCTCTTCCGATC*T	GGCTAC
P7-12	CAAGCAGAAGACGGCATACGAGAT[6 bases]GTGACTGGAGTTCAGACGTGTGCTCTTCCGATC*T	CTTGTA
P7-13	CAAGCAGAAGACGGCATACGAGAT[6 bases]GTGACTGGAGTTCAGACGTGTGCTCTTCCGATC*T	AGTCAA
P7-14	CAAGCAGAAGACGGCATACGAGAT[6 bases]GTGACTGGAGTTCAGACGTGTGCTCTTCCGATC*T	AGTTCC
P7-15	CAAGCAGAAGACGGCATACGAGAT[6 bases]GTGACTGGAGTTCAGACGTGTGCTCTTCCGATC*T	ATGTCA
P7-16	CAAGCAGAAGACGGCATACGAGAT[6 bases]GTGACTGGAGTTCAGACGTGTGCTCTTCCGATC*T	CCGTCC
P7-17	CAAGCAGAAGACGGCATACGAGAT[6 bases]GTGACTGGAGTTCAGACGTGTGCTCTTCCGATC*T	GTAGAG
P7-18	CAAGCAGAAGACGGCATACGAGAT[6 bases]GTGACTGGAGTTCAGACGTGTGCTCTTCCGATC*T	GTCCGC
P7-19	CAAGCAGAAGACGGCATACGAGAT[6 bases]GTGACTGGAGTTCAGACGTGTGCTCTTCCGATC*T	GTGAAA
P7-20	CAAGCAGAAGACGGCATACGAGAT[6 bases]GTGACTGGAGTTCAGACGTGTGCTCTTCCGATC*T	GTGGCC
P7-21	CAAGCAGAAGACGGCATACGAGAT[6 bases]GTGACTGGAGTTCAGACGTGTGCTCTTCCGATC*T	GTTTCG
P7-22	CAAGCAGAAGACGGCATACGAGAT[6 bases]GTGACTGGAGTTCAGACGTGTGCTCTTCCGATC*T	CGTACG
P7-23	CAAGCAGAAGACGGCATACGAGAT[6 bases]GTGACTGGAGTTCAGACGTGTGCTCTTCCGATC*T	GAGTGG
P7-24	CAAGCAGAAGACGGCATACGAGAT[6 bases]GTGACTGGAGTTCAGACGTGTGCTCTTCCGATC*T	GGTAGC
P7-25	CAAGCAGAAGACGGCATACGAGAT[6 bases]GTGACTGGAGTTCAGACGTGTGCTCTTCCGATC*T	ACTGAT
P7-26	CAAGCAGAAGACGGCATACGAGAT[6 bases]GTGACTGGAGTTCAGACGTGTGCTCTTCCGATC*T	ATGAGC
P7-27	CAAGCAGAAGACGGCATACGAGAT[6 bases]GTGACTGGAGTTCAGACGTGTGCTCTTCCGATC*T	ATTCCT
P7-28	CAAGCAGAAGACGGCATACGAGAT[6 bases]GTGACTGGAGTTCAGACGTGTGCTCTTCCGATC*T	CAAAAG
P7-29	CAAGCAGAAGACGGCATACGAGAT[6 bases]GTGACTGGAGTTCAGACGTGTGCTCTTCCGATC*T	CAACTA
P7-30	CAAGCAGAAGACGGCATACGAGAT[6 bases]GTGACTGGAGTTCAGACGTGTGCTCTTCCGATC*T	CACCGG
P7-31	CAAGCAGAAGACGGCATACGAGAT[6 bases]GTGACTGGAGTTCAGACGTGTGCTCTTCCGATC*T	CACGAT
P7-32	CAAGCAGAAGACGGCATACGAGAT[6 bases]GTGACTGGAGTTCAGACGTGTGCTCTTCCGATC*T	CACTCA
P7-33	CAAGCAGAAGACGGCATACGAGAT[6 bases]GTGACTGGAGTTCAGACGTGTGCTCTTCCGATC*T	CAGGCG
P7-34	CAAGCAGAAGACGGCATACGAGAT[6 bases]GTGACTGGAGTTCAGACGTGTGCTCTTCCGATC*T	CATGGC
P7-35	CAAGCAGAAGACGGCATACGAGAT[6 bases]GTGACTGGAGTTCAGACGTGTGCTCTTCCGATC*T	CATTTT
P7-36	CAAGCAGAAGACGGCATACGAGAT[6 bases]GTGACTGGAGTTCAGACGTGTGCTCTTCCGATC*T	CCAACA
P7-37	CAAGCAGAAGACGGCATACGAGAT[6 bases]GTGACTGGAGTTCAGACGTGTGCTCTTCCGATC*T	CGGAAT
P7-38	CAAGCAGAAGACGGCATACGAGAT[6 bases]GTGACTGGAGTTCAGACGTGTGCTCTTCCGATC*T	CTAGCT
P7-39	CAAGCAGAAGACGGCATACGAGAT[6 bases]GTGACTGGAGTTCAGACGTGTGCTCTTCCGATC*T	CTATAC
P7-40	CAAGCAGAAGACGGCATACGAGAT[6 bases]GTGACTGGAGTTCAGACGTGTGCTCTTCCGATC*T	CTCAGA
P7-41	CAAGCAGAAGACGGCATACGAGAT[6 bases]GTGACTGGAGTTCAGACGTGTGCTCTTCCGATC*T	GACGAC
P7-42	CAAGCAGAAGACGGCATACGAGAT[6 bases]GTGACTGGAGTTCAGACGTGTGCTCTTCCGATC*T	TAATCG
P7-43	CAAGCAGAAGACGGCATACGAGAT[6 bases]GTGACTGGAGTTCAGACGTGTGCTCTTCCGATC*T	TACAGC
P7-44	CAAGCAGAAGACGGCATACGAGAT[6 bases]GTGACTGGAGTTCAGACGTGTGCTCTTCCGATC*T	TATAAT
P7-45	CAAGCAGAAGACGGCATACGAGAT[6 bases]GTGACTGGAGTTCAGACGTGTGCTCTTCCGATC*T	TCATTC
P7-46	CAAGCAGAAGACGGCATACGAGAT[6 bases]GTGACTGGAGTTCAGACGTGTGCTCTTCCGATC*T	TCCCGA
P7-47	CAAGCAGAAGACGGCATACGAGAT[6 bases]GTGACTGGAGTTCAGACGTGTGCTCTTCCGATC*T	TCGAAG
P7-48	CAAGCAGAAGACGGCATACGAGAT[6 bases]GTGACTGGAGTTCAGACGTGTGCTCTTCCGATC*T	TCGGCA
	Note: * Phosphorothioate linkage

## Sheet: STable3
Supplementary Table 3. Summary of the unique CpG sites recovered at 1×, 3×, 5× and 10× in bulks of K562 (representative samples).
Sample	Unique CpGs (1×)	Unique CpGs (3×)	Unique CpGs (5×)	Unique CpGs (10×)	CGIs (1×)	Conversion rate (%)	Alignment rate (%)
10 cells	3563769	2822256	2516921	2081295	22293	99.66	70
50 cells	3154710	2172666	1738712	1176008	21716	99.72	77.51
100 cells	3013602	2407262	2151063	1777244	21528	99.59	73.26
200 cells	3917791	3102392	2078247	2078247	22970	99.64	82.13
10 ng DNA	4058568	2771449	2257520	1613248	23474	99.57	78.3
50 ng DNA	4115442	2848831	2343323	1696442	23697	99.55	78.33
100 ng DNA	4093477	2776011	2193685	1449033	23685	99.91	77.07
200 ng DNA	4038380	2776476	2249235	1585663	23863	99.86	74.88

## Sheet: STable4
Supplementary Table 4. Summary of the msRRBS results for CpG sites and other genomic elements detected in single cells and bulk cells of K562 with different library size.
Samples	Conversion rate (%)	Mapping rate (%)	CpGs	%met CHG	%met CHH	Promoters	Promoter (%)	CGIs	CGIs (%)	CGI shores	CGI shores (%)	CGI shelves	CGI shelves (%)	Transcript	Transcript (%)	Gene	Gene (%)	First exon	First exon (%)	Exon	Exon (%)	CTCF binding site	CTCF binding site (%)	Enhancer	Enhancer (%)	Total reads	Unique reads
175-350bp#sc1	99.5856	60.0242	1897734	0.412007	0.411963	13810	70.7733	18604	66.4429	22807	40.4939	9379	19.8262	31977	13.8661	23614	38.9445	12463	20.5674	46459	7.19954	16137	9.17474	4406	3.44394	4858166	1070240
175-350bp#sc2	99.5709	53.124	1870601	0.430647	0.431558	13989	71.6907	18571	66.325	22675	40.2596	9123	19.2851	31949	13.8539	23620	38.9544	12693	20.9469	46200	7.15941	15906	9.04341	4303	3.36343	10458304	1179468
175-350bp#sc3	99.5947	58.6258	2010679	0.403548	0.408815	14126	72.3928	18835	67.2679	23209	41.2077	9360	19.7861	32435	14.0647	23958	39.5118	12870	21.239	46961	7.27733	16451	9.35327	4590	3.58776	6211390	1180754
350-550bp#sc1	99.5691	58.1649	1364526	0.408806	0.403215	9137	46.8252	10963	39.1536	20799	36.9287	9471	20.0207	27600	11.9681	21538	35.5207	6956	11.4793	34442	5.33732	16230	9.22762	5094	3.98171	12158052	827850
350-550bp#sc2	99.587	59.3098	1079644	0.409505	0.418587	8342	42.751	9656	34.4857	18427	32.7172	8177	17.2853	25686	11.1381	20371	33.5961	6088	10.0469	28944	4.48532	13745	7.81477	4366	3.41267	16416846	650194
350-550bp#sc3	99.6018	59.0009	1453211	0.405743	0.401694	9477	48.5676	11451	40.8964	21526	38.2195	9684	20.471	28124	12.1953	21886	36.0947	7368	12.1592	35684	5.52979	16818	9.56193	5341	4.17478	14603764	873940
175-550bp#sc1	99.5176	66.6826	1532245	0.467139	0.461065	13012	66.68	16780	53.88	20625	36.62	7284	15.4	29594	12.83	22591	37.26	11357	18.74	40603	6.29	15238	8.66	4367	3.41	4789822	769782
175-550bp#sc2	99.5334	69.0939	2396668	0.45605	0.460742	14408	73.84	19018	61.06	26097	46.34	10511	22.22	33913	14.71	24830	40.95	14126	23.31	53553	8.3	20454	11.63	6129	4.79	13155990	1406094
175-550bp#sc3	99.5121	65.6122	1172515	0.445982	0.454111	11637	59.64	14670	47.1	18583	32.99	6844	14.47	27585	11.96	21366	35.24	9750	16.09	34792	5.39	13177	7.49	3603	2.82	3194226	597648
meged 175-550bp#sc1	99.593	58.6839	2979962	0.409756	0.405654	15127	77.5227	20813	74.3321	30267	53.7392	13859	29.2965	36029	15.6231	25788	42.5299	15594	25.7344	66392	10.2885	25281	14.3736	7764	6.06871	17016218	1784932
meged 175-550bp#sc2	99.5783	56.7388	2677400	0.417921	0.423434	14984	76.7898	20255	72.3393	28896	51.305	12799	27.0558	35297	15.3057	25391	41.8752	15158	25.0149	62059	9.617	23265	13.2274	7088	5.54031	26875150	1712344
meged 175-550bp#sc3	99.5958	58.8884	3156994	0.405064	0.403775	15389	78.8654	21131	75.4679	30916	54.8915	13989	29.5713	36463	15.8113	26076	43.0049	16164	26.675	67707	10.4922	25909	14.7306	8050	6.29226	20815154	1927122
175-750bp#sc1	99.6126	57.4206	1991431	0.412477	0.410333	13919	71.3319	18551	66.2536	25558	45.3784	11195	23.6651	33136	14.3687	24316	40.1023	12916	21.3149	52419	8.12314	19485	11.0783	5725	4.47493	12960888	1208674
175-750bp#sc2	99.592	65.5945	3478493	0.413057	0.410462	15709	80.5053	21711	77.5393	31589	56.0864	14596	30.8544	37215	16.1374	26335	43.432	16850	27.8071	71162	11.0277	26469	15.049	8045	6.28835	39634152	2298262
175-750bp#sc3	99.5955	61.633	3116922	0.431658	0.42798	15389	78.8654	21209	75.7464	30107	53.4551	13737	29.0386	36572	15.8586	26044	42.9521	16132	26.6222	66366	10.2844	24680	14.0319	7673	5.99758	67772896	2134486
175-750bp#sc4	99.6015	65.375	3791693	0.410901	0.407318	15929	81.6328	22383	79.9393	32725	58.1034	15469	32.6999	37861	16.4175	26690	44.0175	17486	28.8567	74904	11.6075	28083	15.9667	8759	6.84645	47017112	2469500
175-350bp#bulk1	99.6867	77.2856	3648021	0.352383	0.334344	15850	81.2279	22801	81.4321	30143	53.5191	14088	29.7806	36794	15.9549	25929	42.7624	16594	27.3846	68661	10.6401	23527	13.3764	6766	5.28862	9509252	2118314
175-350bp#bulk2	99.688	77.8855	3332468	0.340497	0.333016	15690	80.4079	22303	79.6536	28909	51.3281	13150	27.7977	36199	15.6969	25631	42.271	16166	26.6783	64680	10.0232	22137	12.5861	6201	4.84699	8223950	1972716
175-350bp#bulk3	99.637	78.6402	4546088	0.35786	0.349159	16282	83.4418	23647	84.4536	32135	57.0559	15660	33.1036	38379	16.6422	26615	43.8938	17992	29.6917	76020	11.7805	26028	14.7983	7740	6.04995	27296480	3022544
175-350bp#bulk4	99.721	77.1219	3710974	0.340186	0.331828	15878	81.3714	22843	81.5821	29702	52.7361	13453	28.4383	36747	15.9345	25860	42.6486	16810	27.7411	68102	10.5535	23015	13.0853	6507	5.08618	10398870	2161530
350-550bp#bulk1	99.544	60.0162	2679255	0.336505	0.328851	12108	62.0509	15714	56.1214	28610	50.7972	13863	29.305	33070	14.34	24760	40.8345	10523	17.3658	54545	8.45259	25099	14.2701	8280	6.47204	13182224	1416318
350-550bp#bulk2	99.7146	62.5016	2235371	0.334009	0.329152	11160	57.1926	14390	51.3929	25993	46.1507	11970	25.3033	31151	13.5079	23701	39.088	9359	15.4449	46886	7.26571	21711	12.3439	6934	5.41994	8646790	1159010
350-550bp#bulk3	99.6454	63.9312	3179090	0.338314	0.335147	13058	66.9195	17435	62.2679	30224	53.6629	14669	31.0088	34250	14.8517	25443	41.9609	11828	19.5194	60074	9.3094	27168	15.4465	8968	7.00981	29629950	1750242
350-550bp#bulk4	99.6552	58.0859	2855146	0.333914	0.327869	12687	65.0182	17449	62.3179	28623	50.8203	13251	28.0112	33153	14.376	24663	40.6745	11529	19.026	56839	8.80808	24836	14.1206	7810	6.10466	12392692	1414176
175-550bp#bulk1	99.3179	78.65	5045166	0.385744	0.378248	16505	84.58	23725	76.18	34844	61.87	17146	36.24	39502	17.13	27365	45.13	19239	31.75	83759	12.98	30736	17.48	9897	7.74	39133096	3388252
175-550bp#bulk2	99.2774	77.7007	4607964	0.375156	0.367605	16318	83.63	23410	75.17	33732	59.89	15933	33.68	38662	16.76	26963	44.47	18620	30.73	79749	12.36	28990	16.48	9022	7.05	21104138	2893990
175-550bp#bulk3	99.3507	77.255	4875037	0.373997	0.369672	16436	84.23	23667	75.99	34661	61.54	17021	35.98	39413	17.09	27344	45.1	19172	31.64	83305	12.91	30687	17.45	9874	7.72	27835970	3148882
merged 175-550bp#bulk1	99.6648	66.2167	5889725	0.3434	0.331132	16839	86.2963	24699	88.2107	37601	66.7608	19263	40.72	40857	17.7167	28018	46.2076	20864	34.4313	97896	15.1705	36656	20.8409	12149	9.49623	22691476	3415204
merged 175-550bp#bulk2	99.667	69.1607	5253547	0.337231	0.330991	16664	85.3995	24209	86.4607	36073	64.0478	17736	37.4921	39917	17.3091	27531	45.4045	20059	33.1028	90778	14.0675	33622	19.1159	10739	8.39411	16870740	3040066
merged 175-550bp#bulk3	99.6538	70.2299	6992947	0.347843	0.341657	17084	87.5519	25115	89.6964	38703	68.7174	20353	43.0241	41884	18.162	28425	46.8789	21978	36.2697	104205	16.1482	38843	22.0843	13155	10.2826	56926430	4572126
merged 175-550bp#bulk4	99.668	65.4576	5938643	0.336868	0.329655	16832	86.2604	24683	88.1536	36913	65.5392	18298	38.6801	40566	17.5905	27822	45.8844	20874	34.4478	95593	14.8136	35144	19.9812	11381	8.89592	22791562	3462530
175-750bp#bulk1	99.6099	69.3704	6404975	0.332739	0.318243	16936	86.7934	24812	88.6143	37859	67.2188	19636	41.5085	41107	17.8251	28099	46.3412	21081	34.7894	99422	15.407	36955	21.0109	12283	9.60097	29770194	4097910
175-750bp#bulk2	99.7017	70.9386	6414211	0.332756	0.318977	16991	87.0753	24791	88.5393	38337	68.0675	20207	42.7155	41524	18.0059	28348	46.7519	21389	35.2977	100563	15.5838	38057	21.6374	13003	10.1638	32274544	4209270
175-750bp#bulk3	99.665	72.4349	7188812	0.341144	0.330111	17097	87.6185	25115	89.6964	38907	69.0796	20678	43.7112	41932	18.1828	28466	46.9465	21963	36.245	104677	16.2213	38810	22.0656	13237	10.3467	65066148	4993580
175-750bp#bulk4	99.6594	69.246	6473515	0.329617	0.317516	16986	87.0497	24832	88.6857	38334	68.0622	20135	42.5633	41510	17.9999	28385	46.8129	21517	35.5089	101070	15.6624	38173	21.7034	13082	10.2255	30780632	4183662

## Sheet: STable5
Supplementary Table 5. Summary of the proportion of reads associated with promoters, CpG islands, gene bodies and other genomic elements in different methods: msRRBS, conventional scRRBS, scWGBS, XRBS and scCGI-seq.
Methods	Elements	Total reads	Reads on	Rate(%)	Remove duplicates or not
msRRBS	CGIs	6211390	1353836	21.796	no
msRRBS	CGI shore	6211390	1039009	16.7275	no
msRRBS	CGI shelf	6211390	331972	5.34457	no
msRRBS	Enhancer	6211390	165921	2.67124	no
msRRBS	Gene	6211390	4187142	67.4107	no
msRRBS	Exon	6211390	1556162	25.0534	no
msRRBS	Transcript	6211390	4187140	67.4107	no
msRRBS	Promoter	6211390	1116572	17.9762	no
msRRBS	LINE	6211390	348930	5.61758	no
msRRBS	LTR	6211390	405009	6.52042	no
msRRBS	SINE	6211390	1926903	31.0221	no
msRRBS	CGIs	1180806	227176	19.2391	yes
msRRBS	CGI shore	1180806	190685	16.1487	yes
msRRBS	CGI shelf	1180806	65418	5.54011	yes
msRRBS	Enhancer	1180806	30140	2.55249	yes
msRRBS	Gene	1180806	791728	67.0498	yes
msRRBS	Exon	1180806	268065	22.7019	yes
msRRBS	Transcript	1180806	791726	67.0496	yes
msRRBS	Promoter	1180806	184690	15.641	yes
msRRBS	LINE	1180806	64824	5.48981	yes
msRRBS	LTR	1180806	77644	6.57551	yes
msRRBS	SINE	1180806	422268	35.761	yes
mRRBS	CGIs	10398870	2740085	26.3498	no
mRRBS	CGI shore	10398870	1768834	17.0099	no
mRRBS	CGI shelf	10398870	542146	5.21351	no
mRRBS	Enhancer	10398870	255246	2.45456	no
mRRBS	Gene	10398870	7122911	68.497	no
mRRBS	Exon	10398870	2947597	28.3454	no
mRRBS	Transcript	10398870	7122847	68.4964	no
mRRBS	Promoter	10398870	2157985	20.7521	no
mRRBS	LINE	10398870	535872	5.15318	no
mRRBS	LTR	10398870	638788	6.14286	no
mRRBS	SINE	10398870	2808757	27.0102	no
mRRBS	CGIs	2163180	462091	21.3617	yes
mRRBS	CGI shore	2163180	353252	16.3302	yes
mRRBS	CGI shelf	2163180	127395	5.88925	yes
mRRBS	Enhancer	2163180	50750	2.34608	yes
mRRBS	Gene	2163180	1480105	68.4226	yes
mRRBS	Exon	2163180	531075	24.5507	yes
mRRBS	Transcript	2163180	1480087	68.4218	yes
mRRBS	Promoter	2163180	340835	15.7562	yes
mRRBS	LINE	2163180	108096	4.99709	yes
mRRBS	LTR	2163180	138649	6.4095	yes
mRRBS	SINE	2163180	744704	34.4264	yes
scRRBS	CGIs	9610264	1320143	13.7368	no
scRRBS	CGI shore	9610264	871034	9.06358	no
scRRBS	CGI shelf	9610264	365170	3.79979	no
scRRBS	Enhancer	9610264	98657	1.02658	no
scRRBS	Gene	9610264	4050643	42.1491	no
scRRBS	Exon	9610264	1462641	15.2196	no
scRRBS	Transcript	9610264	4050643	42.1491	no
scRRBS	Promoter	9610264	878642	9.14275	no
scRRBS	LINE	9610264	179566	1.86848	no
scRRBS	LTR	9610264	264543	2.75271	no
scRRBS	SINE	9610264	2097847	21.8292	yes
scRRBS	CGIs	153618	26183	17.0442	yes
scRRBS	CGI shore	153618	19367	12.6072	yes
scRRBS	CGI shelf	153618	8701	5.66405	yes
scRRBS	Enhancer	153618	3001	1.95355	yes
scRRBS	Gene	153618	103332	67.2656	yes
scRRBS	Exon	153618	29604	19.2712	yes
scRRBS	Transcript	153618	103332	67.2656	yes
scRRBS	Promoter	153618	18406	11.9817	yes
scRRBS	LINE	153618	8894	5.78969	yes
scRRBS	LTR	153618	8939	5.81898	yes
scRRBS	SINE	153618	59672	38.8444	yes
scWGBS	CGIs	2167932	37526	1.73096	no
scWGBS	CGI shore	2167932	132413	6.1078	no
scWGBS	CGI shelf	2167932	103353	4.76735	no
scWGBS	Enhancer	2167932	78615	3.62627	no
scWGBS	Gene	2167932	1417747	65.3963	no
scWGBS	Exon	2167932	198734	9.16698	no
scWGBS	Transcript	2167932	1417733	65.3956	no
scWGBS	Promoter	2167932	45962	2.12008	no
scWGBS	LINE	2167932	427558	19.7219	no
scWGBS	LTR	2167932	262659	12.1156	no
scWGBS	SINE	2167932	586458	27.0515	yes
scWGBS	CGIs	2166916	37470	1.72919	yes
scWGBS	CGI shore	2166916	132338	6.1072	yes
scWGBS	CGI shelf	2166916	103308	4.76751	yes
scWGBS	Enhancer	2166916	78601	3.62732	yes
scWGBS	Gene	2166916	1417286	65.4057	yes
scWGBS	Exon	2166916	198685	9.16902	yes
scWGBS	Transcript	2166916	1417272	65.405	yes
scWGBS	Promoter	2166916	45951	2.12057	yes
scWGBS	LINE	2166916	427449	19.7261	yes
scWGBS	LTR	2166916	262633	12.1201	yes
scWGBS	SINE	2166916	586167	27.0507	yes
XRBS	CGIs	49616468	1586012	3.19654	no
XRBS	CGI shore	49616468	4503917	9.07746	no
XRBS	CGI shelf	49616468	2574312	5.18842	no
XRBS	Enhancer	49616468	1580252	3.18493	no
XRBS	Gene	49616468	32050690	64.5969	no
XRBS	Exon	49616468	5321682	10.7256	no
XRBS	Transcript	49616468	32050286	64.5961	no
XRBS	Promoter	49616468	1882689	3.79448	no
XRBS	LINE	49616468	6261047	12.6189	no
XRBS	LTR	49616468	4834436	9.74361	no
XRBS	SINE	49616468	16693795	33.6457	no
XRBS	CGIs	37067892	1227730	3.31211	yes
XRBS	CGI shore	37067892	3403702	9.18235	yes
XRBS	CGI shelf	37067892	1947367	5.25351	yes
XRBS	Enhancer	37067892	1187445	3.20343	yes
XRBS	Gene	37067892	24124510	65.082	yes
XRBS	Exon	37067892	4037941	10.8934	yes
XRBS	Transcript	37067892	24124211	65.0812	yes
XRBS	Promoter	37067892	1422596	3.83781	yes
XRBS	LINE	37067892	4709244	12.7044	yes
XRBS	LTR	37067892	3641398	9.82359	yes
XRBS	SINE	37067892	12440553	33.5615	yes
scCGI	CGIs	12542614	2153764	17.1716	no
scCGI	CGI shore	12542614	2957694	23.5812	no
scCGI	CGI shelf	12542614	1415846	11.2883	no
scCGI	Enhancer	12542614	255149	2.03426	no
scCGI	Gene	12542614	9418889	75.0951	no
scCGI	Exon	12542614	3545798	28.27	no
scCGI	Transcript	12542614	9418866	75.0949	no
scCGI	Promoter	12542614	1414705	11.2792	no
scCGI	LINE	12542614	667072	5.31844	no
scCGI	LTR	12542614	455731	3.63346	no
scCGI	SINE	12542614	3081565	24.5688	no
scCGI	CGIs	6691514	842326	12.588	yes
scCGI	CGI shore	6691514	1318531	19.7045	yes
scCGI	CGI shelf	6691514	672096	10.044	yes
scCGI	Enhancer	6691514	152643	2.28114	yes
scCGI	Gene	6691514	4836392	72.2765	yes
scCGI	Exon	6691514	1477557	22.0811	yes
scCGI	Transcript	6691514	4836369	72.2762	yes
scCGI	Promoter	6691514	636484	9.51181	yes
scCGI	LINE	6691514	485959	7.26232	yes
scCGI	LTR	6691514	340486	5.08833	yes
scCGI	SINE	6691514	1925447	28.7745	yes
Note:
Different genomic elements may share certain panel of CpG sites.
In other words, some CpG sites may be counted into different genomic elements, which may be overlapped (ex. some CpG islands and promoters are paritally overlapped)

## Sheet: STable6
Supplementary Table 6. Summary of the msRRBS results for CpG sites and other genomic elements detected in single cells of six cell lines.
Sample	Convertion (%)	%met CHG	%met CHH	CpG sites	Promoters	Promoter (%)	CGIs	CGIs (%)	CGI shores	CGI shores (%)	CGI shelves	CGI shelves (%)	Transcript	Transcript (%)	Gene	Gene (%)	First exon	First exon (%)	Exon	Exon (%)	CTCF binding site	CTCF binding site (%)	Enhancer	Enhancer (%)	Total reads	Unique reads
K562#1	99.4291	0.563832	0.560109	1983394	17170	87.9926	20312	72.5429	21984	39.0327	8286	17.5157	145942	63.2844	29130	48.0416	14540	23.995	94515	14.6466	15349	8.72672	3964	3.09845	5462504	775056
K562#2	99.5257	0.561122	0.564226	1319567	16128	82.6526	18454	65.9071	17756	31.5259	6493	13.7255	133114	57.7218	26781	44.1676	12133	20.0228	76457	11.8482	12174	6.92157	2990	2.33712	3036884	505342
K562#3	99.6065	0.569413	0.569531	1644922	16700	85.584	19459	69.4964	19697	34.9721	7055	14.9135	139158	60.3427	28001	46.1796	13574	22.4008	85118	13.1904	13538	7.69707	3471	2.7131	3004696	605810
K562#4	99.509	0.500062	0.46846	1008967	13950	71.4908	14904	53.2286	16195	28.7543	6487	13.7128	131767	57.1377	25836	42.6091	9298	15.3442	61193	9.4828	10461	5.94764	2781	2.17376	13035566	419196
K562#5	99.5132	0.478791	0.465282	1459362	15469	79.2754	17179	61.3536	20056	35.6095	8307	17.5601	144428	62.6279	28101	46.3445	11563	19.0821	77623	12.0289	13428	7.63453	3659	2.86005	23671484	611286
K562#6	99.5487	0.49577	0.478567	995304	12648	64.8183	12946	46.2357	17002	30.1871	8461	17.8857	146258	63.4214	28184	46.4814	8363	13.8012	59900	9.28243	12970	7.37414	5331	4.16696	6929644	601950
K562#7	99.7658	0.565622	0.575905	536772	11721	60.0676	12598	44.9929	8441	14.987	2548	5.38621	89503	38.8109	19373	31.9502	7142	11.7863	39864	6.17754	5559	3.16059	1325	1.03568	596918	182820
K562#8	99.2003	0.561491	0.559724	1293697	16029	82.1452	18326	65.45	17420	30.9293	6274	13.2626	131877	57.1854	26769	44.1478	12152	20.0541	75274	11.6649	12034	6.84197	2971	2.32227	2090924	484668
K562#9	99.7828	0.553994	0.56586	411907	10478	53.6975	11398	40.7071	7983	14.1739	2581	5.45597	84301	36.5552	18002	29.6891	6227	10.2763	36408	5.64198	5088	2.8928	1040	0.812913	312522	134558
K562#10	99.2469	0.578384	0.577905	762631	13775	70.594	15425	55.0893	12439	22.0855	4218	8.91642	112838	48.9296	23189	38.2436	8948	14.7667	54625	8.46499	8327	4.73434	1899	1.48435	1020422	270360
K562#11	99.6435	0.475818	0.448846	512041	10416	53.3798	10395	37.125	9962	17.6876	3544	7.49165	99782	43.2682	20539	33.8732	5865	9.67886	35818	5.55055	6074	3.45339	1611	1.25923	3033952	206604
K562#12	99.4585	0.479851	0.476596	942972	13490	69.1334	14461	51.6464	15403	27.3481	6093	12.88	128756	55.8321	25280	41.6921	8734	14.4135	57284	8.87704	9782	5.56159	2630	2.05573	10818566	387344
K562#13	99.66	0.478596	0.481637	723030	12175	62.3943	12668	45.2429	12709	22.5649	4904	10.3665	116347	50.4512	23172	38.2156	7523	12.415	47920	7.42595	8010	4.55411	2135	1.66882	8207814	297256
K562#14	99.4735	0.490398	0.4714	1690698	16075	82.381	18067	64.525	21621	38.3882	9124	19.2872	149351	64.7626	29017	47.8552	12372	20.4172	84347	13.0709	14656	8.33272	4014	3.13753	32617728	716686
K562#15	99.5318	0.480066	0.455035	654607	11606	59.4783	12063	43.0821	11721	20.8107	4183	8.84243	110708	48.006	22267	36.723	6996	11.5453	43907	6.80407	7360	4.18455	1928	1.50702	4148956	261852
K562#16	99.5765	0.474373	0.453239	569365	10493	53.7744	10671	38.1107	10078	17.8935	3636	7.68613	101079	43.8306	20765	34.2459	6165	10.1739	37928	5.87753	6332	3.60008	1774	1.38664	3898248	232436
K562#17	99.4752	0.472519	0.44825	447675	9640	49.403	9491	33.8964	8599	15.2676	2965	6.2677	91181	39.5385	19033	31.3895	5403	8.91643	32075	4.97052	5427	3.08554	1389	1.08571	1579124	173466
K562#18	99.5242	0.499743	0.492068	352868	7681	39.3635	7966	28.45	7304	12.9683	2766	5.84704	80822	35.0466	16588	27.3571	4200	6.93115	26721	4.14083	4365	2.48174	1005	0.785555	5963752	140672
K562#19	99.6	0.475453	0.452291	390935	8878	45.4979	8840	31.5714	8348	14.8219	2933	6.20006	87493	37.9393	18097	29.8458	4841	7.98898	29967	4.64385	4937	2.80695	1144	0.894204	1919834	151248
K562#20	99.4642	0.471521	0.455994	538316	10701	54.8404	10636	37.9857	10066	17.8722	3586	7.58043	100179	43.4403	20656	34.0661	6121	10.1013	37839	5.86374	6319	3.59269	1609	1.25767	2754166	212750
K562#21	99.4663	0.468121	0.463249	776127	12485	63.983	13155	46.9821	13666	24.2641	5285	11.1719	120466	52.2373	23957	39.5102	7761	12.8078	50097	7.76331	8519	4.84351	2316	1.81029	5382510	312670
K562#22	99.496	0.484111	0.478918	949428	13281	68.0623	14595	52.125	15880	28.195	6623	14.0003	128986	55.9318	25108	41.4084	8750	14.4399	59376	9.20123	10241	5.82255	2593	2.02681	6292718	377204
GM12878#1	99.3349	0.635633	0.643557	485646	11599	59.4424	12213	43.6179	9680	17.1869	2959	6.25502	95466	41.3966	19964	32.9249	6753	11.1443	39222	6.07806	5892	3.34992	1235	0.965334	1064182	168574
GM12878#2	99.4009	0.662273	0.64031	1176239	15714	80.5309	17680	63.1429	17907	31.794	6520	13.7826	133759	58.0015	26274	43.3314	11520	19.0112	73719	11.4239	11658	6.62819	2696	2.10732	5843654	428830
GM12878#3	99.3453	0.633597	0.652583	293453	8578	43.9604	9017	32.2036	6475	11.4964	1834	3.87689	71955	31.2016	15623	25.7656	4583	7.56321	26374	4.08706	3904	2.21963	738	0.576855	333460	94512
GM12878#4	99.3182	0.641029	0.62775	1152390	15869	81.3253	17522	62.5786	17278	30.6772	5906	12.4847	130923	56.7717	26320	43.4073	11441	18.8808	70168	10.8736	11118	6.32118	2682	2.09638	6343070	425186
GM12878#5	99.3813	0.648475	0.64652	1082197	15444	79.1472	17144	61.2286	16960	30.1126	6050	12.7891	129370	56.0983	25444	41.9626	10894	17.9781	70038	10.8535	10875	6.18302	2405	1.87986	6090558	397166
GM12878#6	99.3395	0.655591	0.662	605633	12275	62.9068	13260	47.3571	11563	20.5302	4088	8.64161	109382	47.431	21938	36.1804	7362	12.1493	45885	7.11059	7176	4.07994	1575	1.23109	1524590	211460
GM12878#7	99.3484	0.642437	0.630866	801864	13987	71.6804	15170	54.1786	14042	24.9316	4903	10.3644	116153	50.3671	23441	38.6592	9161	15.1182	56869	8.81273	8976	5.10333	1857	1.45152	2241304	284204
GM12878#8	99.5217	0.488561	0.46313	317304	9170	46.9943	9610	34.3214	6703	11.9012	2063	4.36097	76449	33.1503	16620	27.4099	4946	8.16225	27493	4.26047	4196	2.38565	806	0.630007	814196	112910
GM12878#9	99.5439	0.495535	0.489125	351530	9366	47.9988	9892	35.3286	6714	11.9207	1946	4.11364	73623	31.9249	15988	26.3676	5186	8.55832	28792	4.46177	4092	2.32652	758	0.592488	1631994	119522
GM12878#10	99.5404	0.458957	0.446377	821404	14346	73.5202	15534	55.4786	13919	24.7133	4490	9.4914	115268	49.9833	23412	38.6114	9463	15.6165	57101	8.84868	8711	4.95267	1915	1.49685	1260914	281360
GM12878#11	99.5263	0.476374	0.465057	1453657	16640	85.2765	18780	67.0714	19913	35.3556	7224	15.2708	139960	60.6904	27597	45.5133	12791	21.1087	81251	12.5911	12990	7.38551	3151	2.46297	9919372	555338
GM12878#12	99.5408	0.487275	0.467431	1234392	16153	82.7807	17936	64.0571	18129	32.1881	6513	13.7678	135159	58.6086	26603	43.874	11757	19.4023	74051	11.4753	11738	6.67368	2856	2.23238	9092546	473384
GM12878#13	99.5879	0.46984	0.469079	635103	12888	66.0483	13830	49.3929	11074	19.6619	3444	7.28026	102512	44.452	21327	35.1728	7926	13.0801	46408	7.19164	6979	3.96793	1441	1.12635	1084914	213434
GM12878#14	99.4871	0.497743	0.514776	966897	15008	76.9128	16633	59.4036	15667	27.8168	5604	11.8463	126354	54.7905	25084	41.3688	10300	16.9978	65217	10.1064	9993	5.68155	2282	1.78372	5955158	370014
GM12878#15	99.536	0.481402	0.452929	711483	13552	69.4511	14684	52.4429	12877	22.8632	4494	9.49985	113667	49.2891	22776	37.5625	8523	14.0653	52331	8.1095	8149	4.63314	1727	1.3499	1931360	254588
GM12878#16	99.5606	0.498877	0.472037	1247376	16031	82.1555	18162	64.8643	18751	33.2925	7210	15.2412	138496	60.0556	26854	44.288	11783	19.4452	76824	11.9051	12233	6.95511	2860	2.23551	14142610	494934
GM12878#17	99.5583	0.473	0.454759	402445	10278	52.6726	10715	38.2679	8559	15.1965	2792	5.902	87915	38.1223	18262	30.1179	5758	9.50228	34111	5.28603	5081	2.88882	935	0.73084	941860	142314
GM12878#18	99.6349	0.481645	0.465813	673601	13465	69.0053	14384	51.3714	11959	21.2333	3722	7.86792	107735	46.7168	22183	36.5845	8195	13.524	48374	7.4963	7557	4.29656	1595	1.24673	1624106	238788
GM12878#19	99.5958	0.474831	0.463064	849541	14414	73.8687	15717	56.1321	14604	25.9295	5123	10.8295	121831	52.8292	24351	40.16	9598	15.8393	58805	9.11275	9125	5.18805	2082	1.62739	2876006	310312
GM12878#20	99.5911	0.492437	0.528377	689207	13624	69.8201	14640	52.2857	12430	22.0695	4150	8.77267	112580	48.8177	22911	37.7851	8409	13.8772	50437	7.81599	7888	4.48475	1690	1.32098	4831944	262124
MDA-MB-231#1	99.6057	0.460667	0.428163	629812	11175	57.2695	11773	42.0464	12503	22.1991	5217	11.0282	116085	50.3376	22758	37.5328	6527	10.7713	44280	6.86187	7539	4.28632	1814	1.41791	10735658	245110
MDA-MB-231#2	99.5147	0.468218	0.433167	620890	11212	57.4591	11570	41.3214	11900	21.1285	4713	9.9628	114385	49.6004	22788	37.5823	6391	10.5469	40593	6.29051	7067	4.01797	1788	1.39758	13322732	245790
MDA-MB-231#3	99.5384	0.451009	0.431368	462017	10045	51.4785	10098	36.0643	9423	16.7306	3421	7.23164	97954	42.4755	20139	33.2135	5572	9.19533	33899	5.25317	5699	3.24019	1321	1.03256	4398040	171986
MDA-MB-231#4	99.5282	0.455459	0.434738	1043933	14282	73.1922	15723	56.1536	15760	27.982	5893	12.4572	130155	56.4387	25616	42.2462	9777	16.1347	62383	9.66721	9863	5.60764	2467	1.92832	13621102	381838
MDA-MB-231#5	99.6591	0.439715	0.425667	778504	13001	66.6274	13658	48.7786	14011	24.8766	5215	11.024	122692	53.2026	24513	40.4271	8206	13.5421	51297	7.94926	8636	4.91003	2162	1.68992	11145058	307100
MDA-MB-231#6	99.6332	0.466543	0.42996	322343	8350	42.792	8140	29.0714	7061	12.5368	2358	4.98457	79794	34.6008	16807	27.7183	4279	7.06152	25361	3.93008	4049	2.30207	852	0.665963	2985128	117690
MDA-MB-231#7	99.4883	0.446081	0.494455	296741	6812	34.9101	6792	24.2571	6629	11.7698	2591	5.47711	82405	35.733	16946	27.9476	3523	5.81392	22308	3.45697	3851	2.1895	952	0.744128	3261486	115818
MDA-MB-231#8	99.5605	0.476879	0.448334	431126	9571	49.0494	9871	35.2536	8600	15.2693	3002	6.34592	96001	41.6286	19741	32.5571	5207	8.59298	31455	4.87444	5079	2.88768	1170	0.914527	11772988	170090
MGC803#1	99.6487	0.458502	0.458798	230934	6735	34.5155	6476	23.1286	5215	9.25926	1741	3.68029	64986	28.1797	14037	23.15	3404	5.61753	19856	3.07699	3103	1.76422	721	0.563567	768448	84818
MGC803#2	99.5559	0.468781	0.446838	908021	14028	71.8905	14819	52.925	15214	27.0125	5793	12.2458	126315	54.7736	24937	41.1264	9408	15.5258	60084	9.31095	9503	5.40296	2309	1.80482	5841854	340096
MGC803#3	99.5626	0.463632	0.4506	1192425	15221	78.0044	16301	58.2179	17720	31.462	6734	14.235	135464	58.7408	26729	44.0818	10933	18.0424	70119	10.866	11446	6.50766	2975	2.3254	11140934	464338
MGC803#4	99.5273	0.441242	0.427735	1744006	16258	83.3188	18181	64.9321	21454	38.0917	8577	18.1309	146103	63.3542	28585	47.1427	12974	21.4107	86103	13.343	14252	8.10302	3778	2.95306	10042940	656064
MGC803#5	99.6045	0.453568	0.434134	693284	12230	62.6762	12887	46.025	12633	22.43	4633	9.79368	115151	49.9326	23043	38.0028	7491	12.3622	47591	7.37496	7632	4.3392	1920	1.50076	2143562	249754
MGC803#6	99.6614	0.459386	0.44827	449771	10440	53.5028	10437	37.275	9045	16.0594	2921	6.17469	92536	40.1261	19605	32.3328	6006	9.91155	35111	5.44099	5378	3.05768	1242	0.970805	1343230	165018
MGC803#7	99.5605	0.468641	0.46026	827368	13399	68.667	14027	50.0964	14342	25.4643	5567	11.7681	121638	52.7455	24034	39.6372	8762	14.4597	56885	8.81521	8818	5.0135	2037	1.59221	5752552	305298
MGC803#8	99.5858	0.46634	0.455942	905647	13567	69.528	14609	52.175	15163	26.922	6153	13.0068	127392	55.2406	25116	41.4216	8783	14.4944	57135	8.85395	9709	5.52008	2419	1.8908	12174176	362754
293T#1	99.5671	0.479337	0.499702	461745	10971	56.2241	11091	39.6107	9157	16.2583	2774	5.86395	94221	40.8568	19426	32.0376	6156	10.1591	36180	5.60665	5574	3.16912	1093	0.85434	1498968	158634
293T#2	99.5207	0.507631	0.512144	594445	12362	63.3526	12756	45.5571	11115	19.7347	3745	7.91654	108009	46.8356	21686	35.7648	7343	12.118	45237	7.01017	6766	3.84683	1410	1.10212	3571294	210980
293T#3	99.5922	0.472173	0.481637	443174	11038	56.5674	11099	39.6393	8853	15.7185	2415	5.10506	90000	39.0264	18757	30.9343	6312	10.4165	35875	5.55939	5223	2.96955	983	0.768359	758240	138686
293T#4	99.5383	0.486228	0.470344	1320240	15982	81.9044	17271	61.6821	18905	33.5659	6751	14.2709	138378	60.0044	26795	44.1906	11880	19.6053	76319	11.8268	12129	6.89598	2634	2.05886	12504578	475014
293T#5	99.515	0.500663	0.525287	492591	11478	58.8223	11534	41.1929	9649	17.1318	3070	6.48966	98954	42.9091	20023	33.0222	6528	10.773	38530	5.97082	5632	3.20209	1130	0.883261	4330940	174838
293T#6	99.5061	0.500263	0.51266	628886	11733	60.1291	12427	44.3821	12110	21.5014	4618	9.76198	110472	47.9036	21733	35.8423	6944	11.4595	46169	7.1546	7359	4.18398	1570	1.22719	2953900	221116
293T#7	99.5032	0.489104	0.468313	405903	10214	52.3446	10230	36.5357	8241	14.6319	2606	5.50881	86581	37.5439	17819	29.3873	5627	9.28609	33733	5.22745	4882	2.77568	840	0.656583	1811078	135534
293T#8	99.5447	0.46265	0.460785	442082	10915	55.9371	10733	38.3321	8542	15.1664	2503	5.29108	89554	38.833	18521	30.5451	6104	10.0733	35427	5.48996	5157	2.93203	944	0.737875	1045456	139922
293T#9	99.5475	0.498917	0.47334	1042219	14976	76.7488	15882	56.7214	16221	28.8005	5989	12.6601	131339	56.9521	25637	42.2809	10244	16.9054	65141	10.0946	10335	5.876	2313	1.80795	9002098	379714
293T#10	99.5089	0.484372	0.481095	820618	13726	70.3428	14416	51.4857	14387	25.5442	5105	10.7914	120417	52.2161	23609	38.9363	8827	14.567	56729	8.79104	8663	4.92538	1768	1.38195	3118812	276706
293T#11	99.5388	0.510611	0.530719	665749	12573	64.434	13181	47.075	12083	21.4534	4269	9.02423	113690	49.299	22621	37.3068	7664	12.6477	47578	7.37295	7516	4.27325	1616	1.26314	7904722	246798
293T#12	99.5298	0.486638	0.478497	572488	12047	61.7383	12027	42.9536	10168	18.0533	2931	6.19583	101875	44.1757	20804	34.3102	7175	11.8407	40932	6.34305	6003	3.41303	1224	0.956736	2261236	190924
293T#13	99.5595	0.466586	0.47866	576283	12249	62.7735	12118	43.2786	10417	18.4954	3136	6.62918	100686	43.6602	20698	34.1354	7257	11.976	41841	6.48391	6391	3.63362	1216	0.950483	2153948	193160
293T#14	99.5927	0.492177	0.513577	426357	10097	51.745	10231	36.5393	8720	15.4824	2882	6.09225	92135	39.9522	18883	31.1421	5511	9.09466	33561	5.2008	5279	3.00139	1018	0.795717	1956038	145792
293T#15	99.5336	0.504378	0.501183	515412	11308	57.9511	11498	41.0643	9583	17.0147	3076	6.50235	98328	42.6377	20005	32.9925	6498	10.7235	38673	5.99298	5811	3.30386	1145	0.894986	5078170	181984
KG-1α #1	99.5819	0.463892	0.45968	532759	12036	61.682	12196	43.5571	10105	17.9415	2868	6.06266	98119	42.547	19659	32.4219	7331	12.0982	44288	6.86311	5762	3.276	991	0.774612	5565098	170112
KG-1α #2	99.6096	0.421014	0.415276	448354	11503	58.9504	11397	40.7036	8813	15.6475	2236	4.72667	89193	38.6765	18295	30.1723	6701	11.0585	39310	6.09169	5037	2.8638	798	0.623754	1429986	134156
KG-1α #3	99.5652	0.439442	0.417147	384110	10604	54.3433	10370	37.0357	8105	14.3905	2281	4.8218	87004	37.7273	17713	29.2125	5898	9.73332	35139	5.44533	4517	2.56816	778	0.608121	4203092	127090
KG-1α #4	99.5698	0.459349	0.422685	318637	9557	48.9776	9323	33.2964	7088	12.5848	2017	4.26373	77711	33.6976	15734	25.9487	5084	8.38999	30848	4.78038	3973	2.25886	572	0.447102	4342440	105288
KG-1α #5	99.5821	0.437159	0.412388	348484	10318	52.8776	9880	35.2857	7038	12.496	1804	3.81347	78329	33.9656	16272	26.836	5671	9.3587	32710	5.06892	3914	2.22532	565	0.441631	2486610	105512
KG-1α #6	99.5547	0.450032	0.430919	659931	12780	65.4948	13357	47.7036	11916	21.1569	3739	7.90386	105847	45.8981	21148	34.8775	8034	13.2583	50654	7.84962	7117	4.04639	1315	1.02787	2654888	193666
KG-1α #7	99.5924	0.43944	0.407484	240987	8480	43.4582	7964	28.4429	5362	9.52026	1249	2.64026	64245	27.8584	13571	22.3815	4348	7.17539	24585	3.80983	2932	1.667	435	0.340016	1420870	72108
KG-1α #8	99.5813	0.445468	0.431427	823205	13892	71.1936	14491	51.7536	13463	23.9036	4180	8.83609	116152	50.3666	22819	37.6334	9538	15.7403	59489	9.21874	7989	4.54217	1510	1.18029	10482752	278382
KG-1α #9	99.5839	0.436843	0.424578	389492	10626	54.456	10538	37.6357	7991	14.1881	2250	4.75627	85849	37.2264	17476	28.8216	5923	9.77457	35715	5.53459	4622	2.62785	756	0.590925	2420648	123670
KG-1α #10	99.5674	0.465018	0.443506	699168	13418	68.7644	13994	49.9786	12397	22.0109	3810	8.05395	111412	48.3112	21942	36.187	8810	14.5389	54187	8.39711	7426	4.22208	1335	1.0435	13211700	241740
KG-1α #11	99.5693	0.439489	0.435574	318357	9869	50.5765	9179	32.7821	6628	11.768	1436	3.03556	74781	32.4271	15531	25.6139	5488	9.0567	30971	4.79944	3629	2.06328	550	0.429906	1609476	95110
KG-1α #12	99.5811	0.424959	0.455997	417390	10724	54.9582	10693	38.1893	8683	15.4167	2604	5.50459	89742	38.9145	17924	29.5605	5973	9.85709	37103	5.74968	4959	2.81946	815	0.637042	2888984	132932
KG-1α #13	99.5782	0.454159	0.447949	598983	12709	65.1309	12799	45.7107	11106	19.7188	3298	6.97163	105257	45.6423	20830	34.3531	7944	13.1098	48211	7.47104	6445	3.66433	1157	0.904365	8204216	204474
	Note:
	The data in this table comes from early experimental results, at which time the protocol was not yet optimal and the data parameters were also second to optimal.
	A result with the optimized protocol is shown in Suppl Table 4.
